# Supplementary material for: Retrospective analysis of dissemination of the 2.MED1 phylogenetic branch of Yersinia pestis in the Caucasus
Source: PLoS One. 2023 Mar 29;18(3):e0283670. doi: 10.1371/journal.pone.0283670 (PMC10057742; doi:10.1371/journal.pone.0283670)
Supplement: S1 Table — (XLSX) [file pone.0283670.s001.xlsx]

## Sheet: Лист1
Table S1. Yersinia pestis strains, used in this study
Strain number	Host/vector, year	Natural focus/place	Country	biovar/subspecies	Phylogenetic branch	Access number in NCBI GenBank	Published in
627	Citellophilus tesquorum 1986	Central-Caucasian high-mountain	Russia	medieval	2.MED0	MBSI00000000	Kutyrev et al., 2018
918	Ctenophillus orienthalis 1986	Central-Caucasian high-mountain	Russia	medieval	2.MED1	LPQY00000000	Kutyrev et al., 2018
C-11	Rhipicephalus spp. 1950	Terek-Sunzha low-mountain	Russia	medieval	2.MED1	VEZS00000000	NCBI GenBank
25	Ceratophilus tesquorum 1970	Terek-Sunzha low-mountain	Russia	medieval	2.MED1	JALMFD000000000	This study
1116	Spermophilus pygmaeus1970	Terek-Sunzha low-mountain	Russia	medieval	2.MED1	LPXS00000000	Kutyrev et al., 2018
754	Neopsylla setosa 1999	Dagestan plain-piedmont	Russia	medieval	2.MED1	JABUII000000000	Eroshenko et al., 2021
791	Spermophilus pygmaeus 2003	Dagestan plain-piedmont	Russia	medieval	2.MED1	LQAU00000000	Kytyrev et al., 2018
146	human 1931	Zangezur-Karabahk high-mountain	Azerbaidzhan	medieval	2.MED4	JABTYS000000000	Eroshenko et al., 2021
149	human 1931	Zangezur-Karabahk high-mountain	Azerbaidzhan	medieval	2.MED1	JALMFE000000000	This study
805	Meriones vinogradovi 1968	Araks low-mountain	Azerbaidzhan	medieval	2.MED1	JALMFF000000000	This study
818	Ceratophillus caspius 1968	Araks low-mountain	Azerbaidzhan	medieval	2.MED1	JALMFG000000000	This study
44	Ceratophillus laeviceps 1966	Bozchel plain-piedmont	Azerbaidzhan	medieval	2.MED1	LZNF00000000	Kutyrev et al., 2018
C-62	Meriones erythrourus 1959	Jeyranchel plain-piedmont	Azerbaidzhan	medieval	2.MED1	VEZT00000000	NCBI GenBank
806	Mus musculus 1953	Kobystan plain-piedmont	Azerbaidzhan	medieval	2.MED1	JALMFH000000000	This study
812	Stenoponia insperata 1953	Kobystan plain-piedmont	Azerbaidzhan	medieval	2.MED1	JALMFI000000000	This study
815	Ctenophtalmus secundus 1953	Kobystan plain-piedmont	Azerbaidzhan	medieval	2.MED1	JALMFJ000000000	This study
17	Mus musculus 1953	Kobystan plain-piedmont	Azerbaidzhan	medieval	2.MED1	JALMFK000000000	This study
261	Meriones erythrourus 1955	Kobystan plain-piedmont	Azerbaidzhan	medieval	2.MED1	LZNG00000000	Kutyrev et al., 2018
129	Meriones erythrourus 1965	Kobystan plain-piedmont	Azerbaidzhan	medieval	2.MED1	JALMFL000000000	This study
220	Nosopsyllus laeviceps 1968	Kobystan plain-piedmont	Azerbaidzhan	medieval	2.MED1	JALMFM000000000	This study
337	Meriones erythrourus 1976	Kobystan plain-piedmont	Azerbaidzhan	medieval	2.MED1	JAMBAS000000000	This study
1240	Meriones erythrourus 1967	Mil-Karabahk plain piedmont	Azerbaidzhan	medieval	2.MED	LZNI00000000	Kutyrev et al., 2018
9	human 1923	Caspian North-Western steppe	Russia	medieval	2.MED1	WUCK00000000	Eroshenko et al., 2019
1408	fleas 1972	Caspian North-Western steppe	Russia	medieval	2.MED1	JALMFN000000000	This study
570	fleas 1972	Caspian North-Western steppe	Russia	medieval	2.MED1	JALMFO000000000	This study
1355	Citellophilus tesquorum 1986	Caspian North-Western steppe	Russia	medieval	2.MED1	JABUIK000000000	Eroshenko et al., 2021
978	Spermophilus pygmaeus 1990	Caspian North-Western steppe	Russia	medieval	2.MED1	LPXT00000000	Kutyrev et al., 2018
165	human 1923	Volgo-Ural steppe	Russia	medieval	2.MED1	JABTYT000000000	Eroshenko et al., 2021
7	human 1922	Volgo-Ural sandy	Kazakhstan	medieval	2.MED1	JAAIKX000000000	Eroshenko et al., 2019
31	Spermophilus fulvus1924	Volgo-Ural sandy	Kazakhstan	medieval	2.MED4	JAAIKY000000000	Eroshenko et al., 2021
753	Spermophilus pygmaeus 1950	Volgo-Ural sandy	Kazakhstan	medieval	2.MED4	JABUIB000000000	Eroshenko et al., 2021
260	human 1924	Volgo-Ural sandy	Kazakhstan	medieval	2.MED1	JALMFP000000000	This study
626	human 1945	Volgo-Ural sandy	Kazakhstan	medieval	2.MED1	JABUIA000000000	Eroshenko et al., 2021
452	Rhombomys opimus 1962	Ustyurt desert	Kazakhstan	medieval	2.MED1	JALMFQ000000000	This study
549	Rhombomys opimus 1975	Ustyurt desert	Kazakhstan	medieval	2.MED1	JALMFR000000000	This study
578	human 1945	North-Aral desert	Kazakhstan	medieval	2.MED1	JAAIKW000000000	Eroshenko et al., 2018
580	human 1945	North-Aral desert	Kazakhstan	medieval	2.MED1	JABUHZ000000000	Eroshenko et al., 2021
381	Rhombomys opimus 1967	Mangyshlak desert	Kazakhstan	medieval	2.MED1	JALMFS000000000	This study
173	Rhombomys opimus 1978	Mangyshlak desert	Kazakhstan	medieval	2.MED1	LQAZ00000000	Kutyrev et al., 2018
615	Rhombomys opimus 1945	Aral-Karakum desert	Kazakhstan	medieval	2.MED1	WUCL00000000	Eroshenko et al., 2019
693	human 1949	Karakum desert	Turkmenistan	medieval	2.MED1	JABWHH000000000	Eroshenko et al., 2020
153	Meriones erythrourus 1964	Karakum desert	Turkmenistan	medieval	2.MED1	JABWHI000000000	Eroshenko et al., 2020
525	Rhombomys opimus 1970	Karakum desert	Turkmenistan	medieval	2.MED1	JABWHG000000000	Eroshenko et al.., 2020
1864	Meriones meridianus 2009	Caspian sandy	Russia	medieval	2.MED1	LOHR00000000	Kutyrev et al., 2018
1906	Meriones meridianus 2014	Caspian sandy	Russia	medieval	2.MED1	LYOM00000000	Kutyrev et al., 2018
595	Crocidura suaveolens 2014	Caspian sandy	Russia	medieval	2.MED1	LYOH00000000	Kutyrev et al., 2018
719	Ctenophthalmus golovi 1997	Central-Caucasian high-mountain	Russia	medieval	2.MED0	VWRY00000000	NCBI GenBank
506	Spermophilus musicus 1982	Central-Caucasian high-mountain	Russia	medieval	2.MED0	VWRU00000000	NCBI GenBank
231	Mesopsylla apscheronica 1968	Bozchel plain-piedmont	Azerbaidzhan	medieval	2.MED1	VEZW00000000	NCBI GenBank
Pestoides F	<1984	NA	FSU	caucasica	0.PE2	NC_009381.1	NCBI GenBank
Pestoides A	NA	NA	FSU	altai/central asiatica	0.PE4a	ACNT00000000	NCBI GenBank
620024	Patient 1962	Qinghai	China	tibetica	0.PE7	ADPM00000000	Cui et al., 2013
CO92	Patient 1992	Colorado	USA	oriental	1.ORI1	NC_003143.1	NC_004088
351001	Marmota himalayana 1996	Tibet	China	antiqua	2.ANT2	ADPF00000000	Cui et al., 2013
KIM	human 1968	Kurdistan	Iran	medieval	2.MED1	NC_004088.1	NCBI GenBank
91	Oropsylla silantiewi 1987	Xinjiang	China	medieval	2.MED2	ADPU00000000	Cui et al., 2013
CMCC125002	Spermophilus alashanicus 1964	Ningxia	China	medieval	2.MED3	ADQN00000000	Cui et al., 2013
* Subspecies correspond to the classification of Y. pestis applied in the Russian Federation (Kutyrev et al., 2018)
