# Supplementary material for: Retrospective analysis of dissemination of the 2.MED1 phylogenetic branch of Yersinia pestis in the Caucasus
Source: PLoS One. 2023 Mar 29;18(3):e0283670. doi: 10.1371/journal.pone.0283670 (PMC10057742; doi:10.1371/journal.pone.0283670)
Supplement: S2 Table — (XLSX) [file pone.0283670.s002.xlsx]

## Sheet: Лист1
Table S2. Basic statistics of genome assemblies
Contigs					Data production		Coverage and depth of the reference sequence CO92, plasmids pTP33 and pCKF												Total genes | Coding genes	GC%
Strain ID	Number	No of Contigs > 1 kb	Total length	N50	of raw reads	length of raw reads	Chromosome (NC_003143)		pMT1 (NC_003134)		pCD1 (NC_003131)		pPCP1 (NC_003132)		pTP33 (KT 020860)		pCKF (KM 112087)
627	629	449	4489024	22089	1149339	167474922	0.9847	31.88	0.9995	42.13	1	126.1	1	3048.35			1	4929.84	4,411 | 2,445	47.39
753	364	249	4565548	32629	1016634	164627894	0.9911	37.05	0.9999	30.21	0.9987	20.01	1	100.59					4,165 | 3,857	47.47
146	457	238	4612773	31687	605769	147040269	0.9911	31.96	1	69.58	1	216.05	1	69.58					4,201 | 3,892	47.52
31	550	441	4517804	42009	937787	220476408	0.9686	35.05	0.999	53.06	1	425.18	0.4906	5.84					4,172 | 3,687	47.46
149	322	224	4476879	48586	858167	212781273	0.9677	44.4	0.9996	30.87	0.9999	99.99	1	264.9					4,116 | 3,709	47.46
626	284	209	4574114	38304	1163851	247514555	0.9908	52.7	1	73.3	0.9998	39.99	1	163.03					4,151 | 3,859	47.5
812	335	244	4562567	32570	1154286	303626426	0.9907	64.08	0.9999	43.88	0.9999	72.74	1	141.74					4,271 | 3,885	47.45
815	245	171	4587477	49064	1239606	331418154	0.9912	68.18	1	61.25	1	94.8	1	466.54					4,207 | 3,902	47.52
260	217	102	4480790	48831	1070073	276000762	0.97	56.87	0.9995	59.5	1	184.9	0.415	21.9					4,114 | 3,816	47.48
9	263	189	4477895	38282	794548	191724021	0.9693	67.81	0.9996	82.48	1	898	0.8356	18.88					4,123 | 3,825	47.49
44	279	188	4587629	44898	931249	228432260	0.9915	37.21	1	94	1	241.02	1	3991.07					4,221 | 3,960	47.52
1240	324	241	4583453	31134	857153	161409424	0.9916	26.84	1	60.35	1	173.96	1	1995.33					4,263 | 3,944	47.53
261	250	198	4580061	39914	950501	214037764	0.9914	36.22	1	78.42	1	212.24	1	3308.33					4,221 | 3,978	47.53
918	465	317	4559077	25650	1922405	292453896	0.9913	56.68	1	82.38	1	155.75	1	2314.45					4,289 | 2,158	47.56
805	406	209	4471428	24759	529127	102654083	0.9845	16.51	1	30.21	1	88.05	1	1514.5					4,150 | 3,786	47.47
1408	236	174	4583393	44891	1029618	264380185	0.9915	57.2	0.9999	42.11	1	64.7	1	168.4					4,171 | 3,811	47.52
818	235	183	4582666	44435	568710	135659974	0.9908	12.27	0.9997	18.52	0.9997	42.67	1	93.57					4,165 | 3,765	47.52
570	232	162	4516358	48212	1013121	251460178	0.97	53.97	1	41.2	1	78.8	1	282					4,152 | 3,827	47.45
25	253	188	4580917	44440	665965	155707026	0.9914	34.6	0.9998	23.17	0.9995	9.4	1	94.4					4,182 | 3,846	47.53
1116	430	263	4479827	34867	1335319	266105855	0.9866	47.25	1	140.65	0.9994	15.7	1	3673.53					4,282 | 3,243	47.56
165	270	192	4505783	39463	901498	211150270	0.9899	31.69	1	469.02	0.9999	36.92	0.0592	26.2					4,013 | 3,766	47.57
7	240	164	4586234	48455	984394	253648658	0.9703	65.08	1	68.64	0.9994	50.14	0.2265	42.27					4,107 | 3,851	47.54
549	354	191	4514850	42671	1659369	379865181	0.9854	45.8	1	97.05	1	239.06	1	1806.08					4,121 | 3,850	47.48
173	316	257	4569957	33020	3262354	448254880	0.9912	33.3	1	24.68	1	68.48	1	1681.77					4,273 | 3,955	47.53
337	212	150	4468932	49031	1293802	316028559	0.97	66.4	1	54.8	1	65.2	1	251.7					4,116 | 3,763	47.46
452	278	197	4477226	43055	1079214	244735794	0.976	53.7	0.9978	37.7	1	57.5	1	110.5					4,157 | 3,857	47.43
129	223	155	4467246	48819	1271226	304369560	0.9916	61.93	0.9999	56.47	1	89.4	1	247.4					4,114 | 3,769	47.47
220	231	159	4469355	48688	916730	207241329	0.97	42.9	0.9999	42.44	1	67.9	1	95.15					4,122 | 3,742	47.46
615	260	175	4492991	46970	846334	217343040	0.9707	45.74	1	492.41	1	46.3	0.9996	27.26					4,145 | 3,856	47.47
578	277	198	4581311	39035	981194	191175595	0.9889	29.34	0.9869	35.51	1	103.47	0.9306	652.37					4,118 | 3,809	47.51
580	231	161	4420157	46483	982953	279203481	0.9691	60.3	0.9999	31.87	1	122.23	0.0611	43.99					3,972 | 3,697	47.52
806	272	191	4578046	44450	1558818	413828738	0.9912	86.22	0.9999	62.86	1	115.28	1	243.66					4,223 | 3,879	47.5
17	212	152	4379677	48950	1271226	368548507	0.9703	50.27	0.9997	47.05	0.6745	4.97	1	133.4					4,003 | 3,648	47.5
381	239	168	4490615	44438	960768	235831528	0.97	48.4	0.999	39.9	1	123	1	496					4,128 | 3,827	47.48
525	302	198	4461248	39710	1128271	296625046	0.9669	63.62	0.9688	39.44	1	74.7	1	209.6					4,097 | 3,794	47.43
153	307	218	4564508	38083	861899	230550909	0.9907	47.9	0.9978	35.4	0.9999	69.73	1	234.8					4,191 | 3,871	47.44
693	282	198	4474989	42876	1008061	253509205	0.9647	9.5	0.9648	5.05	0.9975	9.72	1	48.7					4,102 | 3,813	47.42
978	710	168	4632095	28669	1897344	397101570	0.9914	46.01	1	64.44	1	101.59	1	617.15					4,317 | 3,720	47.52
791	333	234	4525923	30977	1843641	379526828	0.9912	40.55	1	53.33	1	101.01	1	1018.83					4,255 | 3,731	47.51
1355	237	168	4590648	44952	1517295	400364669	0.9915	79.17	1	90.11	1	261.07	1	774.31					4,140 | 3,892	47.53
754	247	176	4491259	42673	835456	198443932	0.9702	39.92	0.9998	33.94	1	122.62	1	122.62					4,078 | 3,809	47.48
1864	336	222	4576101	37161	1157286	239087907	0.9916	41.72	1	0.8494	1	192.56	1	2315.3					4,242 | 3,715	47.52
1906	434	238	4591586	34970	3125100	528814608	0.9918	65.3	1	68.87	1	234.05	1	234.05					4,260 | 3,837	47.53
595	271	199	4585494	39514	1396462	350397424	0.9915	55.07	1	182.55	1	520.01	1	4541.39					4,244 | 3,917	48.06
