# Supplementary material for: Retrospective analysis of dissemination of the 2.MED1 phylogenetic branch of Yersinia pestis in the Caucasus
Source: PLoS One. 2023 Mar 29;18(3):e0283670. doi: 10.1371/journal.pone.0283670 (PMC10057742; doi:10.1371/journal.pone.0283670)
Supplement: S3 Table — (XLSX) [file pone.0283670.s003.xlsx]

## Sheet: Лист1
Table S3. Genomes used for core SNP calling and phylogenetic analysis of Yersinia pestis of 2.MED lineage
Strain ID	Population	Core SNP calls	Coverage (fold)	Publication status	Accession ID
627	2.MED0	140	22	Kutyrev et al., 2018	MBSI00000000
506	2.MED0	232	N/A	NCBI GenBank	VWRU00000000
719	2.MED0	192	N/A	NCBI GenBank	VWRY00000000
753	2.MED4	143	33	Eroshenko et al., 2021	JABUIB000000000
146	2.MED4	145	19	Eroshenko et al., 2021	JABTYS000000000
31	2.MED4	146	42	Eroshenko et al., 2019	JAAIKY000000000
149	2.MED1	137	43	This study	JALMFE000000000
626	2.MED1	141	49	Eroshenko et al., 2021	JABUIA000000000
812	2.MED1	135	65	This study	JALMFI000000000
815	2.MED1	135	67	This study	JALMFJ000000000
260	2.MED1	135	55	This study	JALMFP000000000
9	2.MED1	138	34	Eroshenko et al., 2020	WUCK00000000
44	2.MED1	138	48	Kutyrev et al., 2018	LZNF00000000
1240	2.MED1	139	27	Kutyrev et al., 2018	LZNI00000000
261	2.MED1	138	36	Kutyrev et al., 2018	LZNG00000000
KIM10	2.MED1	147	N/A	NCBI GenBank	NC_004088.1
C-62	2.MED1	140	N/A	NCBI GenBank	VEZT00000000
C-11	2.MED1	141	N/A	NCBI GenBank	VEZS00000000
918	2.MED1	147	54	Kutyrev et al., 2018	LPQY00000000
805	2.MED1	142	22	This study	JALMFF000000000
1408	2.MED1	144	51	This study	JALMFN000000000
818	2.MED1	143	32	This study	JALMFG000000000
570	2.MED1	143	52	This study	JALMFO000000000
231	2.MED1	144	N/A	NCBI GenBank	VEZW00000000
25	2.MED1	142	30	This study	JALMFD000000000
1116	2.MED1	147	47	Kutyrev et al., 2018	LPXS00000000
165	2.MED1	143	42	Eroshenko et al., 2021	JABTYT000000000
7	2.MED1	148	49	Eroshenko et al., 2019	JAAIKX000000000
549	2.MED1	136	45	This study	JALMFR000000000
173	2.MED1	139	33	Kutyrev et al., 2018	LQAZ00000000
337	2.MED1	141	70	This study	JAMBAS000000000
452	2.MED1	135	53	This study	JALMFQ000000000
129	2.MED1	135	50	This study	JALMFL000000000
220	2.MED1	139	44	This study	JALMFM000000000
615	2.MED1	147	43	Eroshenko et al., 2020	WUCL00000000
578	2.MED1	135	35	Eroshenko et al., 2019	JAAIKW000000000
580	2.MED1	139	63	Eroshenko et al., 2021	JABUHZ000000000
806	2.MED1	134	86	This study	JALMFH000000000
17	2.MED1	135	64	This study	JALMFK000000000
381	2.MED1	135	47	This study	JALMFS000000000
525	2.MED1	137	62	Eroshenko et al., 2020	JABWHG000000000
153	2.MED1	140	46	Eroshenko et al., 2020	JABWHI000000000
693	2.MED1	135	54	Eroshenko et al., 2020	JABWHH000000000
978	2.MED1	139	71	Kutyrev et al., 2018	LPXT00000000
791	2.MED1	139	42	Kutyrev et al., 2018	LQAU00000000
1355	2.MED1	141	76	Eroshenko et al., 2021	JABUIK000000000
754	2.MED1	143	38	Eroshenko et al., 2021	JABUII000000000
1864	2.MED1	141	39	Kutyrev et al., 2018	LOHR00000000
1906	2.MED1	154	77	Kutyrev et al., 2018	LYOM00000000
595	2.MED1	214	55	Eroshenko et al., 2021	LYOH00000000
Pestoides F	0.PE2	425	723	NCBI GenBank	NC_009381.1
Pestoides A	0.PE4	255	30	NCBI GenBank	ACNT00000000
620024	0.PE7	405	90	Cui et al., 2013	ADPM00000000
CO92	1.ORI1	0	N/A	NCBI GenBank	NC_003143.1
351001	2.ANT2	110	45	Cui et al., 2013	ADPF00000000
91	2.MED2	117	85	Cui et al., 2013	ADPU00000000
CMCC125002	2.MED3	119	83	Cui et al., 2013	ADQN00000000
