# Supplementary material for: Retrospective analysis of dissemination of the 2.MED1 phylogenetic branch of Yersinia pestis in the Caucasus
Source: PLoS One. 2023 Mar 29;18(3):e0283670. doi: 10.1371/journal.pone.0283670 (PMC10057742; doi:10.1371/journal.pone.0283670)
Supplement: S4 Table — (XLSX) [file pone.0283670.s004.xlsx]

## Sheet: Лист1
Table S4. SNPs marker for the key nodes of the Maximum Likelihood tree of Y. pestis strains used in this study
Node №	CO92 Pos (NC_003143.1)	Nucleotide substitution	Aminoacid substitution	Gene ID	Product
2.MED1
MN1	568345	A → T	sSNP, Trp	YPO_RS03625	HTH-type transcriptional regulator SgrR
	1261149	C → T	NA	intergenic	NA
	1586141	С → Т	sSNP, Gly	cmoM	tRNA uridine 5-oxyacetic acid(34) methyltransferase CmoM
	1996390	С → Т	sSNP, Leu	YPO_RS09745	PAS domain S-box protein
	2444694	С → А	NA	intergenic	NA
	3030163	С → Т	nsSNP, Gln → *	YPO_RS14495	DUF979 domain-containing protein
	3470222	G → A	nsSNP, Arg → Lys	rfbH	lipopolysaccharide biosynthesis protein RfbH
	3596834	G → A	sSNP, Pro	dinB	DNA polymerase IV
	3805148	C → A	NA	intergenic	NA
	3869550	C → A	sSNP, Gly	phnL	phosphonate C-P lyase system protein PhnL
	4258899	C → A	nsSNP, Ala → Glu	YPO_RS20045	sn-glycerol-3-phosphate import ATP-binding protein UgpC
	4287044	G → T	nsSNP, Asp → Tyr	YPO_RS20180	zinc/cadmium/mercury/lead-transporting ATPase
MN2	394518	G → A	nsSNP, Val → Met	nsrR	nitric oxide-sensing transcriptional repressor NsrR
MN3	4532775	C → A	NA	intergenic	NA
MN4	573525	A → G	NA	intergenic	NA
	2025677	G → T	nsSNP, Ala → Ser	ptrB	oligopeptidase B
	2918692	G → A	sSNP, Leu	tatE	sec-independent protein translocase protein
	3448819	G → C	NA	intergenic	NA
	4067118	С → Т	NA	intergenic	NA
	4262988	T → A	NA	intergenic	NA
	4556160	С → A	nsSNP, Leu → Ile	xylB	xylulose kinase
MN5	4507647	С → Т	nsSNP, Trp → Ile	dppE	dipeptide transport ATP-binding protein
	3395230	C → A	nsSNP, Ala → Asp	narP	nitrate/nitrite response regulator protein NarP
	923460	С → Т	nsSNP, Ala → Val	YPO0842	putative sulfatase
	2314325	G → T	NA	intergenic	NA
MN6	2803151	G → A	sSNP, Ala	YPO2494	putative BCCT-family transporter
MN7	472490	G → C	NA	intergenic	NA
	1424616	G → T	nsSNP, Gln → His	bcr	probable drug resistance translocator protein
	1961220	A → T	nsSNP, Ile → Phe	gltP	putative transport protein
MN8	739446	С → Т	sSNP, Phe	YPO0667	hypothetical protein
MN9	512182	G → T	nsSNP, Ala → Ser	b0032	carbamoyl-phosphate synthase small chain
	2911550	С → Т	nsSNP, Arg → Cys	YPO2588	putative ABC transport protein
MN10	790023	С → Т	nsSNP, Arg → Cys	flgK	putative flagellar hook-associated protein
	1399276	A → G	nsSNP, Trp→Ala	YPO1240	putative ATP-binding protein
	1784776	С → Т	nsSNP, Val → Ile	YPO1564	putative membrane protein
	Core SNPs = 1324
